# Supplementary material for: Detection and Molecular Characterization of Rift Valley Fever Virus in Apparently Healthy Cattle in Uganda
Source: Pathogens. 2025 Jul 20;14(7):720. doi: 10.3390/pathogens14070720 (PMC12299453; doi:10.3390/pathogens14070720)
Supplement: Supplementary file 1 [file pathogens-14-00720-s001.zip]

Archive with 1 entries (1 files):
- pathogens-3746545-supplementary.pdf
